# Supplementary material for: Flexible Label-Free Platinum and Bio-PET-Based Immunosensor for the Detection of SARS-CoV-2
Source: Biosensors (Basel). 2023 Jan 26;13(2):190. doi: 10.3390/bios13020190 (PMC9954080; doi:10.3390/bios13020190)
Supplement: Supplementary file 1 [file biosensors-13-00190-s001.zip]

Archive with 1 entries (1 files):
- biosensors-2097530-supplementary.pdf
